# Supplementary material for: IOS-1002, a Stabilized HLA-B57 Open Format, Exerts Potent Anti-Tumor Activity
Source: Cancers (Basel). 2024 Aug 21;16(16):2902. doi: 10.3390/cancers16162902 (PMC11352577; doi:10.3390/cancers16162902)
Supplement: Supplementary file 1 [file cancers-16-02902-s001.zip]

Archive with 1 entries (1 files):
- cancers-3128549-supplementary.pdf
